# Supplementary material for: Tocilizumab and steroid treatment in patients with COVID-19 pneumonia
Source: PLoS One. 2020 Aug 20;15(8):e0237831. doi: 10.1371/journal.pone.0237831 (PMC7440633; doi:10.1371/journal.pone.0237831)
Supplement: S1 Dataset — (XLS) [file pone.0237831.s001.xls]

## Sheet: Sheet1
Treatment	Composite_outcome_1yes	Time	Time_from_treatment	Intubation	Death	Time_death	OS_OK	TIME_TO_DEATH_treatment	Il_6	Ferritin	CRP	Ddimer	PaO2FiO2	sex	age	tocilizumab1ev2sc3both	tocilizumab1or2doses	CPAP_reservoir	CPAP2_vs_Reservoir1	CPAP_vs_reservoir_no	ROUTE_adm_TOCI	week11_earlier	week12	week13_later	Comorbidities	Time_hosp_symptoms	day_year	hypertension	Diabetes	cancer	obesity	ischemicheartdisease
3	0	51	49	0	0	51	0	49	2	180	17.6	1480	346	F	38.874	2	1	0	0	0	2	0	0	1	1	5	88	0	0	0	0	0
2	0	38	35	0	0	38	0	35	2.3	1561	73	1500	203	M	76.2795	1	2	0	0	0	1	1	0	0	1	10	71	0	0	0	0	1
3	0	60	58	0	0	60	0	58	2.6	28	35	500	236	F	53.2274	1	1	1	2	1	1	0	1	0	1	7	79	0	0	1	0	0
0	0	48	48	0	0	48	0	48	6.5807	147	3.3	279	273.333	F	64.1643			0	0	0		1	0	0	1	1	61	0	0	0	0	0
1	0	53	52	0	0	53	0	52	7	458	7	550	423	F	50	1	1	0	0	0		0	0	1	0	4	86	0	0	0	0	0
1	0	55	54	0	0	55	0	54	7	697	149	3780	98	M	64.5123	1	1	1	2	1		0	1	0	1	15	84	1	0	0	0	0
3	0	15	13	0	0	15	0	13	7	564	17	1569	128	F	73.8466	1	1	0	0	0	1	0	0	1	1	5	88	1	0	0	0	0
0	0	29	25	0	0	29	0	25	7.2	889	3.9	630	188	M	74.4082	2	1	0	0	0	2	1	0	0	0	7	76	0	0	0	0	0
0	0	37	37	0	0	37	0	37	7.28295	40	23.4	482	390.952	F	40.1944			0	0	0		1	0	0	0	6	72	0	0	0	0	0
2	0	68	65	0	0	68	0	65	7.3	788	11	340	369	M	54.463	1	2	0	0	0	1	1	0	0	1	4	71	0	0	0	0	0
0	1	16	16	0	1	16	1	16	7.6	49	6.4	3572	200	F	87.2088			0	0	0		0	1	0	1	3	78	1	0	0	0	0
0	0	38	38	0	0	38	0	38	8	650	60	1080	250	F	77.1882			0	0	0		1	0	0	0	5	70	0	0	0	0	0
1	0	53	52	0	0	53	0	52	8	761	51	1334.25	360	F	91	0	0	0	0	0		0	0	1	1	7	86	0	1	0	0	0
1	0	56	55	0	0	56	0	55	9.4	1701	41	550	276	M	44	0	0	0	0	0		0	1	0	0	0	83	0	0	0	0	0
0	0	33	27	0	0	33	0	27	9.5	811	15	770	129	M	38.9096	1	1	0	0	0	1	1	0	0	0	5	72	0	0	0	0	0
0	0	53	49	0	0	53	0	49	10	510	31	990	123	F	72	1	1	0	0	0		0	0	1	1	7.05161	86	0	0	0	0	1
1	0	54	53	0	0	54	0	53	10	62	43	800	283	F	80	0	0	0	0	0		0	0	1	1	5	85	0	1	0	1	0
0	0	30	30	0	0	30	0	30	10	836	82.6	1174	259.524	F	86.1903			0	0	0		1	0	0	1	5.27325	71	1	1	0	0	0
0	0	32	32	0	0	32	0	32	10.4854	695	15.8	300	300	F	52.2053			0	0	0		1	0	0	0	8	76	0	0	0	0	0
0	0	32	32	0	0	32	0	32	10.7643	150	13.7	259.3	450	M	64.1999			0	0	0		1	0	0	1	4	74	0	0	0	0	0
1	0	25	25	0	0	25	0	25	11	365	6	580	176	M	37	0	0	1	2	1		0	1	0	1	5	80	0	0	0	1	0
3	0	56	56	0	0	56	0	56	11	4031	48	23600	200	M	37.9315	1	1	0	0	0	1	0	1	0	1	5.70333	83	0	1	0	0	0
3	0	53	53	0	0	53	0	53	11	157	19	360	200	F	52.6	2	1	0	0	0	2	0	0	1	1	6	86	0	0	0	0	0
0	0	32	32	0	0	32	0	32	11	894	79.5	1102	600	F	67.206			0	0	0		1	0	0	1	2	77	0	0	1	0	0
0	0	57	53	0	0	57	0	53	11	551	30	1434	164	F	75.937	1	1	1	1	0	1	0	1	0	1	9	82	1	0	0	0	0
2	0	63	61	0	0	63	0	61	12	845	10	480	194	M	64.526	2	1	0	0	0	2	1	0	0	1	5	76	1	0	0	0	0
3	1	5	4	1	0	57	0	22	12	2988	92	1150	114	M	67.3205	1	1	1	2	1	1	0	1	0	1	11	82	1	0	0	0	0
1	0	53	52	0	0	53	0	52	12	1439	43	450	343	F	75	0	0	0	0	0		0	0	1	1	14	86	1	0	1	0	0
1	0	57	57	0	0	57	0	57	15	776	82	1520	285	F	51	0	0	0	0	0		0	1	0	1	10	82	0	0	0	0	0
0	0	34	34	0	0	34	0	34	15	940	107	4514	130	F	92.1999			1	1	0		1	0	0	1	3	74	1	0	0	0	0
0	1	10	5	0	1	10	1	5	15.9	576	163	4200	76	F	88.863	1	1	1	1	0	1	1	0	0	1	11	70	1	0	0	0	0
0	0	35	35	0	0	35	0	35	16	1291	22.4	1171	281.429	M	52.1971			0	0	0		1	0	0	1	7	73	1	0	0	0	0
0	0	64	60	0	0	64	0	60	16	525	8	650	182	M	71.6986	2	1	0	0	0	2	1	0	0	1	5	75	1	0	0	0	0
0	0	63	55	0	0	63	0	55	16	412	15	5566	102	M	78.4959	1	1	1	2	1		1	0	0	1	0	76	0	1	0	0	1
3	0	51	49	0	0	51	0	49	17	616	99	390	229	M	54.737	2	1	0	0	0	2	0	0	1	0	7	88	0	0	0	0	0
0	0	57	53	0	0	57	0	53	17	995	131	2100	88	F	58.6521	1	1	1	2	1	1	0	1	0	1	19	82	1	1	0	0	1
3	0	53	53	0	0	53	0	53	17	356	35	751	76	F	74	2	2	1	2	1	2	0	0	1	1	7	86	1	1	0	0	0
1	0	51	50	0	0	51	0	50	17	806	90	794	228	M	84	0	0	0	0	0		0	0	1	1	2	88	0	0	1	0	0
0	0	44	44	0	0	44	0	44	17.0594	744.596	52.6	364.803	450	M	50.1711			0	0	0		1	0	0	0	3	64	0	0	0	0	0
0	0	41	41	0	0	41	0	41	17.1224	310	72.2	3300	304.762	F	70.1793			0	0	0		1	0	0	0	11	67	0	0	0	0	0
3	0	50	50	0	0	50	0	50	17.4	1977	80	915	201	M	63.0932	1	1	1	2	1	1	0	0	1	1	6	89	1	0	0	0	0
1	0	59	58	0	0	59	0	58	18	380	36	1440	178	M	62.1151	1	1	1	2	1		0	1	0	1	11	80	1	0	0	0	1
0	0	32	32	0	0	32	0	32	18	570	117	520	450	M	94.204			0	0	0		1	0	0	1	0	76	1	0	0	0	1
3	0	64	63	0	0	64	0	63	19	2453	185	660	270	M	58.7288	1	1	1	2	1	1	1	0	0	0	4	75	0	0	0	0	0
3	0	54	53	0	0	54	0	53	19	434	37	204	205	M	59.5342	2	1	1	2	1	2	0	0	1	1	3	85	0	1	0	0	0
3	1	22	20	1	0	49	0	13	20	2187	43	534	240	M	65	1	1	0	0	0	1	0	0	1	1	5	90	1	0	0	0	0
0	1	11	11	0	1	11	1	11	20.1	247	71.5	790.2	180	M	83.2088			0	0	0		0	1	0	1	0	78	0	0	0	0	1
1	0	57	55	0	0	57	0	55	21	3043	158	1100	130	M	73	0	0	1	2	1		0	1	0	1	19	82	1	0	0	0	0
0	1	35	35	0	1	35	1	35	21	209	73.1	1153	222	M	89.1992			0	0	0		1	0	0	1	5.84271	74	1	0	0	0	0
0	0	58	52	0	0	58	0	52	22	194	143	1750	351	F	68	0	0	0	0	0		0	1	0	1	3	81	0	0	1	0	0
1	1	8	8	1	1	17	1	17	22	1087	70	1065	277	F	76.4493	0	0	0	0	0		0	0	1	1	7	91	0	0	0	0	0
0	1	7	7	0	1	7	1	7	22.3	777	274	1504	200	F	54.2094			0	0	0		0	1	0	1	12	78	1	0	0	0	0
0	0	41	41	0	0	41	0	41	22.4655	139	25.1446	426	450	M	62.1793			0	0	0		1	0	0	0	4	67	0	0	0	0	0
0	0	45	45	0	0	45	0	45	23	295	32.2	1550	450	M	45.1691			0	0	0		1	0	0	1	0	63	1	0	0	0	0
0	0	41	41	0	0	41	0	41	23	479	27	9100	260	M	76.1807			0	0	0		1	0	0	1	15	67	1	0	0	0	0
1	0	50	49	0	0	50	0	49	23	599	51	5680	333	F	87	0	0	0	0	0		0	0	1	1	5	89	1	0	0	0	0
0	1	6	2	1	1	14	1	10	23.8	504	38	440	157	M	60.2493	1	2	1	2	1	1	1	0	0	1	3	70	1	0	1	0	0
0	0	27	19	0	0	27	0	19	24	765	27	850	136	M	57	0	0	0	0	0		0	1	0	1	7	78	1	0	0	0	0
1	0	55	54	0	0	55	0	54	24	741	78	730	192	F	85	0	0	0	0	0		0	1	0	1	5	84	1	0	0	0	0
2	0	63	60	0	0	63	0	60	25	262	23	950	413	M	54.8192	2	1	1	2	1	2	1	0	0	0	3	76	0	0	0	0	0
2	0	68	66	0	0	68	0	66	25.7358	993	52	1150	187	F	73.2301	1	2	1	2	1	1	1	0	0	1	10	71	1	0	0	0	0
3	0	55	54	0	0	55	0	54	26	535	40	1115	197	F	47.3123	2	1	0	0	0	2	0	1	0	0	2	84	0	0	0	0	0
3	0	53	52	0	0	53	0	52	27	1039	31	805	349	M	51.0411	2	1	0	0	0	2	0	0	1	1	8	86	1	0	1	0	1
0	0	38	33	0	0	38	0	33	27	419	83	285	150	F	64.4575	1	2	1	2	1	1	1	0	0	1	8	67	1	0	0	0	0
3	0	62	60	0	0	62	0	60	27	824	71	1050	96	M	73.6	1	1	1	2	1	1	1	0	0	1	9	77	1	0	0	0	0
1	0	57	55	0	0	57	0	55	28	521	17	420	98	M	51.1151	1	1	1	2	1		0	1	0	0	3	82	0	0	0	0	0
1	0	62	60	0	0	62	0	60	28	703	36	680	210	F	56	0	0	0	0	0		1	0	0	0	4	77	0	0	0	0	0
3	0	52	52	0	0	52	0	52	28	1415	85	1709	200	M	70.0986	2	1	0	0	0	2	0	0	1	1	9	87	1	0	0	0	0
3	0	59	59	0	0	59	0	59	28	2062	104	1200	236	F	75.989	1	1	1	2	1	1	0	1	0	1	2	80	1	0	0	0	0
3	0	61	60	0	0	61	0	60	28	436	64	1100	96	M	78.6904	1	2	1	2	1	1	0	1	0	1	4	78	0	0	0	0	0
0	0	32	32	0	0	32	0	32	28.3168	795	37.5	796	400	M	69.2047			0	0	0		1	0	0	1	5	76	0	0	0	0	0
3	0	48	48	0	0	48	0	48	29	1234	102	670	343	M	49.2356	2	1	0	0	0	2	0	0	1	0	3	91	0	0	0	0	0
3	0	54	54	0	0	54	0	54	29	221	60	885	136	F	53.8164	2	1	0	0	0	2	0	0	1	0	10	85	0	0	0	0	0
3	0	50	50	0	0	50	0	50	29	3120	97	660	313	M	59.4082	2	1	0	0	0	2	0	0	1	1	9	89	0	0	0	0	0
2	1	5	3	1	0	67	0	31	29	1886	183	1530	218	M	74.8438	1	2	1	2	1	1	1	0	0	1	15	72	1	0	0	0	0
3	0	49	48	0	0	49	0	48	30	1772	78.9	427	251	M	58.7616	1	1	1	2	1	1	0	0	1	0	9	90	0	0	0	0	0
3	1	11	10	0	1	11	1	10	30	127	57	1371	128	F	65.5096	1	1	1	2	1	1	0	1	0	1	3	81	1	0	0	0	0
1	0	58	56	0	0	58	0	56	31	340	27	1204	257	M	45.8	1	1	1	2	1		0	1	0	1	0	81	0	1	0	0	0
1	0	56	56	0	0	56	0	56	31	83	43	660	150	M	84	0	0	0	0	0		0	1	0	1	10	83	1	0	0	0	0
0	0	43	43	0	0	43	0	43	31.0631	918.619	56.8	1605.82	350	M	88.178			0	0	0		1	0	0	1	0	66	0	0	0	0	0
0	1	8	8	0	1	8	1	8	31.8936	316.32	53.7	2805.98	210	F	81.1937			0	0	0		1	0	0	1	1	72	1	0	0	0	0
0	0	32	32	0	0	32	0	32	32.4378	929	72.8	5734	223.81	F	98.204			0	0	0		1	0	0	1	3	76	0	0	0	0	1
0	0	35	35	0	0	35	0	35	32.514	140	78.2	578.9	308	F	82.1958			0	0	0		1	0	0	1	3	73	1	0	0	1	0
3	0	49	49	0	0	49	0	49	33	587	156	871	145	F	40.4767	1	1	1	2	1	1	0	0	1	1	10	90	1	0	0	0	0
2	0	52	50	0	0	52	0	50	33	905	38	285	230	M	41.9781	2	1	1	1	0	2	0	0	1	0	14	87	0	0	0	0	0
1	0	26	23	0	0	26	0	23	33	649	178	1070	349	F	61	0	0	1	2	1		0	1	0	0	11	79	0	0	0	0	0
2	0	62	61	0	0	62	0	61	33	1531	74	1050	306	M	77.8466	2	1	1	2	1	2	1	0	0	1	12	77	1	1	0	0	0
3	0	53	53	0	0	53	0	53	34	317	43	3423	180	F	60.5945	2	1	0	0	0	2	0	0	1	1	10	86	0	0	0	0	0
3	0	56	55	0	0	56	0	55	34	4926	83	1450	148	M	62.8027	2	1	1	2	1	2	0	1	0	0	13	83	0	0	0	0	0
3	0	53	53	0	0	53	0	53	34	452	74	1200	161	M	65.9918	2	1	0	0	0	2	0	0	1	1	9	86	0	0	1	0	0
0	0	35	35	0	0	35	0	35	34.0802	706.696	47.3	6425	186	F	59.1869			0	0	0		1	0	0	1	8.72411	70	0	0	0	0	0
0	1	10	10	0	1	10	1	10	34.8751	468	30.1	7575	225.686	F	95.2005			0	0	0		1	0	0	1	3	75	0	0	0	0	0
2	0	65	62	0	0	65	0	62	35	1095	86	1480	430	M	56.2548	1	1	1	2	1	1	1	0	0	1	8	74	0	0	0	0	0
1	1	12	11	1	1	30	1	29	35.5	1963	90	4600	86	M	64	1	1	1	2	1		0	1	0	1	10	84	0	0	0	1	0
3	0	54	54	0	0	54	0	54	36	335	128	764	400	F	35.0712	2	1	0	0	0	2	0	0	1	1	7	85	0	0	0	1	0
1	1	33	33	0	1	33	1	33	36	231	40	660	319	M	91	0	0	0	0	0		0	1	0	1	2	82	0	1	0	0	1
0	0	48	48	0	0	48	0	48	36.6199	565	22.8	1286.78	342.857	M	76.1643			0	0	0		1	0	0	1	1	61	1	1	0	0	0
2	0	31	30	0	0	31	0	30	36.8	1846	128	1100	123	M	76.2411	1	1	1	2	1	1	1	0	0	1	6	74	0	0	1	0	0
2	0	67	67	0	0	67	0	67	37.1012	639	121	1670	128	F	54.5753	1	2	0	0	0	1	1	0	0	0	6	72	0	0	0	0	0
0	0	38	38	0	0	38	0	38	37.9712	114	63.1	466.3	214	M	59.1869			0	0	0		1	0	0	1	4	70	0	0	0	0	0
3	0	57	55	0	0	57	0	55	38	2653	96	1169	297	M	64.7726	2	1	1	2	1	2	0	1	0	0	10	82	0	0	0	0	0
3	0	52	52	0	0	52	0	52	39	625	30	128	288	M	62.4384	2	2	0	0	0	2	0	0	1	1	10	87	1	0	0	0	0
1	0	55	55	0	0	55	0	55	40	224	51	205	311	F	48	0	0	0	0	0		0	1	0	0	8	84	0	0	0	0	0
2	0	62	61	0	0	62	0	61	40	877	72	720	196	M	67.3836	2	1	0	0	0	2	1	0	0	0	9	77	0	0	0	0	0
2	0	63	60	0	0	63	0	60	40	491	52	1130	280	M	67.9836	2	1	0	0	0	2	1	0	0	1	7	76	0	0	0	0	0
1	1	18	18	0	1	18	1	18	40	1863	15	1120	156	M	78.9753	1	1	1	2	1		0	1	0	0	5	83	0	0	0	0	0
3	0	53	51	0	0	53	0	51	43	399	45	385	130	F	60.2411	1	1	1	1	0	1	0	0	1	1	5	86	1	0	0	0	0
2	1	7	5	1	0	65	0	5	44	2344	301	2500	102	M	66.2822	1	1	1	1	0	1	1	0	0	1	12	74	1	0	0	0	0
1	0	25	22	0	0	25	0	22	45	996	121	730	340	M	43	0	0	1	2	1		0	1	0	1	4	80	0	1	0	0	0
1	0	58	57	0	0	58	0	57	45	527	132	950	156	M	56	0	0	1	2	1		0	1	0	1	3	81	0	0	1	0	0
2	0	63	61	0	0	63	0	61	45	1656	49	465	319	M	77.2795	2	1	0	0	0	2	1	0	0	1	6	76	0	0	0	0	0
3	0	48	47	0	0	48	0	47	46	750	158	670	260	F	68	1	1	1	2	1	1	0	0	1	1	7	91	1	0	0	0	0
1	1	10	9	0	1	10	1	9	46	759	128	1250	210	M	73	0	0	0	0	0		0	1	0	1	4	84	1	0	1	0	0
0	0	37	37	0	0	37	0	37	46.2493	958.503	98.7009	2373.21	290.476	M	76.1944			0	0	0		1	0	0	1	8	72	0	0	0	0	0
1	0	53	52	0	0	53	0	52	47	264	45	973	147	M	64.0822	1	1	0	0	0		0	0	1	1	8	86	1	0	0	0	0
1	0	27	26	0	0	27	0	26	47	979	221	820	190	M	69	0	0	1	2	1		0	1	0	1	21	78	0	1	0	0	0
3	0	55	54	0	0	55	0	54	47	2467	180	1250	200	M	70.8712	1	1	0	0	0	1	0	1	0	1	11	84	1	0	0	0	1
3	1	10	7	0	1	10	1	7	47.7822	762	99	1550	66	F	77.7781	1	1	1	2	1	1	1	0	0	1	4	71	1	1	0	0	0
0	0	34	34	0	0	34	0	34	48	520	58	1440	376	M	66.1985			0	0	0		1	0	0	1	7	74	0	0	0	0	0
2	0	33	30	0	0	33	0	30	48.7	712	150	555	273	M	53.2	1	1	0	0	0	1	1	0	0	1	7	72	0	0	0	0	0
1	0	57	56	0	0	57	0	56	49	1418	109	1600	170	M	66	0	0	0	0	0		0	1	0	1	0	82	0	0	0	0	0
0	1	6	6	0	1	6	1	6	50	856	261	167.3	326	M	50.2122			0	0	0		0	1	0	0	13	79	0	0	0	0	0
0	1	40	40	0	1	40	1	40	50.2866	2217	66.1	651	112.333	M	84.1944			1	1	0		1	0	0	1	6.51381	72	0	0	0	0	0
1	0	29	27	0	0	29	0	27	51	854	97	1300	201	M	71	0	0	1	2	1		1	0	0	1	9	76	0	0	1	0	1
1	1	22	20	0	1	22	1	20	51	368	147	1080	170	F	81	0	0	1	2	1		1	0	0	1	15	76	0	0	0	0	0
3	0	51	51	0	0	51	0	51	52	2746	77	558	371	M	50.1479	1	1	1	2	1	1	0	0	1	0	7	88	0	0	0	0	0
0	0	27	22	0	0	27	0	22	52	611	129	1030	205	M	63	0	0	1	2	1		0	1	0	0	7	78	0	0	0	0	0
0	1	13	13	0	1	13	1	13	52.8	600	39.7	686.9	315	M	65.2129			0	0	0		0	1	0	1	10	79	0	1	0	0	0
3	1	6	5	1	0	55	0	20	53	53	217	1317	400	M	32.0356	2	1	0	0	0	2	0	1	0	0	2	84	0	0	0	0	0
1	0	57	56	0	0	57	0	56	53	1769	124	1476	198	M	68.1973	1	1	0	0	0		0	1	0	1	7	82	1	0	0	0	0
0	0	32	32	0	0	32	0	32	54	310	10	2400	292.381	F	100.142			0	0	0		1	0	0	1	0	53	1	1	0	0	0
3	0	14	13	1	0	48	0	47	55	2914	115	333	132	M	50.0685	1	1	1	2	1	1	0	0	1	0	8	91	0	0	0	0	0
2	0	58	56	0	0	58	0	56	55	1422	140	2100	270	M	51.7507	2	1	1	2	1	2	0	1	0	1	5	81	0	0	0	1	0
3	0	49	49	0	0	49	0	49	55	689	150	530	256	M	52.2082	2	1	1	2	1	2	0	0	1	0	7	90	0	0	0	0	0
0	0	70	65	0	0	70	0	65	55.1	1635	31	1280	80	M	71.6356	1	1	0	0	0	1	1	0	0	1	1	69	0	0	1	0	0
3	0	50	50	0	0	50	0	50	55.3766	634	407	621	177	F	55.5041	2	1	1	2	1	2	0	0	1	0	6	89	0	0	0	0	0
0	1	4	4	0	1	4	1	4	55.8936	336	102	1116	238.095	M	88.1999			1	1	0		1	0	0	1	4	74	0	0	0	0	1
1	0	27	26	0	0	27	0	26	56	650	67	610	420	M	63	0	0	1	2	1		0	1	0	1	9	78	0	0	1	0	0
0	1	40	40	0	1	40	1	40	56.2	342	82.8	741.2	42	F	85.2101			0	0	0		0	1	0	1	2	78	1	0	0	0	1
0	1	15	15	0	1	15	1	15	56.9611	878.955	167	23045	222.381	F	93.1882			0	0	0		1	0	0	1	9	70	0	1	0	0	0
2	0	58	57	0	0	58	0	57	57	1596	87	22400	215	M	79.4575	2	1	1	2	1	2	0	1	0	1	9	81	1	0	0	0	0
0	1	20	20	0	1	20	1	20	58.8	951	100	437.6	81	M	82.2094			0	0	0		0	1	0	1	10	78	1	0	1	0	0
0	0	41	41	0	0	41	0	41	60.0705	900	92	1290	450	M	76.1807			0	0	0		1	0	0	1	8	67	1	0	0	0	0
3	0	55	54	0	0	55	0	54	61	515	24	614	248	M	56.926	1	1	0	0	0	1	0	1	0	1	9	84	0	0	0	0	0
3	0	49	49	0	0	49	0	49	61	551	70	988	183	M	59.589	2	1	0	0	0	2	0	0	1	1	7	90	1	1	0	0	0
3	1	6	6	1	1	14	1	14	62	1849	137	1300	93	M	74.5096	1	1	1	2	1	1	0	0	1	1	11	86	0	0	0	0	0
3	0	55	52	0	0	55	0	52	63	1193	39	1200	100	M	71.8164	1	1	1	2	1	1	0	1	0	1	10	84	0	0	1	0	0
3	0	50	49	0	0	50	0	49	64	669	50	3583	182	M	57.1178	2	1	0	0	0	2	0	0	1	0	24	89	0	0	0	0	0
0	0	35	35	0	0	35	0	35	64.0878	1639	84.3	5014	170	M	83.1951			0	0	0		1	0	0	1	6	73	1	0	0	0	0
0	1	13	13	0	1	13	1	13	64.1452	1474	53.8	1425.84	200	M	78.2067			0	0	0		1	0	0	1	3	77	0	0	0	0	1
0	1	15	15	0	1	15	1	15	64.1938	54	167	5863	400	M	77.2047			0	0	0		1	0	0	1	5.10915	76	1	0	0	0	0
3	0	49	48	0	0	49	0	48	65	1709	511	5529	270	F	62.7945	1	1	0	0	0	1	0	0	1	0	19	90	0	0	0	0	0
1	0	58	58	0	0	58	0	58	68	880	118	980	160	F	77	0	0	0	0	0		0	1	0	1	7	81	0	0	1	0	0
0	1	16	11	1	0	56	0	17	69	1557	30	1691	146	M	75.3589	1	1	1	2	1	1	0	1	0	0	10	83	0	0	0	0	0
0	1	13	6	0	1	13	1	6	70	3356	246	5900	95	M	76.1644	1	1	1	2	1	1	1	0	0	1	11	75	1	0	0	0	0
3	0	55	52	0	0	55	0	52	72	772	320	1060	295	M	68.2822	2	1	0	0	0	2	0	1	0	1	4	84	1	1	0	0	0
0	1	21	21	0	1	21	1	21	72.4902	505	87.6	4470	40	M	96.1478			0	0	0		1	0	0	1	6.31238	55	0	0	0	0	0
3	1	8	8	0	1	8	1	8	73	303	90	820	119	F	76.6959	1	1	1	2	1	1	0	0	1	1	7	91	0	0	0	0	0
2	1	10	7	0	1	10	1	7	73.9	1993	220	4430	122	M	71.0986	1	1	1	2	1	1	0	1	0	1	10	81	1	0	0	0	0
1	1	17	17	1	1	33	1	33	74	318	130	20700	86	M	78.0027	1	1	1	2	1		0	1	0	1	9	79	1	0	0	0	0
2	0	68	65	0	0	68	0	65	75	8152	218	1270	83	F	63.5397	1	2	1	1	0	1	1	0	0	1	2	71	0	0	1	0	0
3	0	55	54	0	0	55	0	54	78	1244	159	580	121	F	67.874	2	1	0	0	0	2	0	1	0	1	6	84	1	0	0	0	0
1	0	57	57	0	0	57	0	57	79	557	89	1200	366	M	54	0	0	0	0	0		0	1	0	0	1	82	0	0	0	0	0
1	0	57	57	0	0	57	0	57	79	347	17	1052	191	M	57.4356	1	1	1	2	1		0	1	0	0	7	82	0	0	0	0	0
0	1	5	5	0	1	5	1	5	81.9474	651.507	142.915	790.1	119.8	M	79.1841			1	2	1		1	0	0	1	3	69	1	0	0	0	0
1	1	5	5	1	1	31	1	31	83	1119	59	5870	594	M	59	0	0	0	0	0		0	1	0	1	11	81	0	1	0	0	0
2	0	70	68	0	0	70	0	68	85.4	684	140	1600	144	F	57.4493	1	2	0	0	0	1	1	0	0	0	8	69	0	0	0	0	0
2	0	29	27	0	0	29	0	27	88	5038	366	5540	173	M	56.5178	2	1	0	0	0	2	1	0	0	1	9	76	1	0	0	0	0
3	0	52	51	0	0	52	0	51	89	730	28	6838	197	M	69.6521	1	1	1	2	1	1	0	0	1	0	7	87	0	0	0	0	0
1	1	15	13	0	1	15	1	13	90	1732	120	6800	61	M	75	1	1	1	1	0		0	1	0	1	9	83	0	0	0	0	0
0	1	23	18	1	0	54	0	15	95	2437	280	630	57	M	64	1	1	1	1	0	1	0	0	1	1	9	85	1	0	0	1	0
1	1	11	9	1	1	19	1	17	100	345	90	5900	185	M	66	0	0	1	2	1		1	0	0	1	3	76	0	1	0	0	0
2	1	4	2	1	1	4	1	2	100	1575	92	1280	293	M	74.2329	2	1	1	2	1	2	0	1	0	1	7	81	1	1	0	0	0
2	0	30	29	0	0	30	0	29	101	3686	173	3200	154	M	77.9507	1	1	1	1	0	1	1	0	0	1	13	75	1	0	0	0	0
2	0	58	58	0	0	58	0	58	104	1604	37	1060	122	M	71.1452	1	2	0	0	0	1	0	1	0	1	8	81	1	0	0	0	0
1	0	56	56	0	0	56	0	56	107	1868	285	3360	273	M	73	0	0	0	0	0		0	1	0	1	10	83	1	0	0	0	1
2	0	57	54	0	0	57	0	54	109	771	320	950	142	M	55.1616	1	1	1	2	1	1	0	1	0	1	2	82	0	0	0	0	0
1	1	11	12	0	1	12	1	12	109	970	119	640	227	M	77	0	0	0	0	0		0	0	1	1	7	86	1	1	0	0	1
3	0	50	50	0	0	50	0	50	110	1459	125	1100	89	M	76	1	1	1	2	1	1	0	0	1	0	8	89	0	0	0	0	0
0	0	57	50	0	0	57	0	50	111	1776	3	1469	110	M	64.6438	1	1	1	2	1	1	0	1	0	1	7	82	1	1	1	0	0
0	1	12	8	0	1	12	1	8	116	1128	111	7300	68	M	79.0301	1	1	0	0	0	1	1	0	0	1	10	71	0	0	0	0	0
3	0	48	48	0	0	48	0	48	125	758	174	2300	111	M	75.6712	1	1	1	2	1	1	0	0	1	1	4	91	0	0	0	0	0
3	1	6	6	1	1	10	1	10	129	3694	140	1204	138	M	56.1479	1	1	1	2	1	1	0	0	1	1	9	85	0	1	0	1	0
3	0	48	48	0	0	48	0	48	135.087	1866	398	1468	111	M	68.4438	1	1	1	2	1	1	0	0	1	1	10	91	1	1	0	0	0
3	0	50	49	0	0	50	0	49	139	418	179	559	134	M	58.3808	2	1	1	2	1	2	0	0	1	1	6	89	1	1	0	1	0
0	0	58	53	0	0	58	0	53	142	265	133	1000	130	F	76.9644	1	1	1	1	0		0	1	0	1	3	81	0	0	1	0	0
0	1	9	9	0	1	9	1	9	157	451	221	4280	195.786	M	91.2005			0	0	0		1	0	0	1	0	75	0	0	0	0	1
1	1	5	4	0	1	5	1	4	158	530	81	2068	363	M	90	0	0	0	0	0		0	0	1	1	5	90	0	0	0	0	0
0	1	8	8	0	1	8	1	8	174	216	95	1163	200	M	82.204			0	0	0		1	0	0	1	1	76	0	0	0	0	1
3	0	48	48	0	0	48	0	48	183	1331	325	5767	107	F	64.8329	1	1	1	2	1	1	0	0	1	1	8	91	1	1	0	0	0
3	0	13	13	0	0	13	0	13	191	1401	190	33300	111	F	84.863	1	1	1	2	1	1	0	0	1	1	11	92	1	0	0	0	0
1	1	33	32	0	1	33	1	32	200	1021	130	2179	113	M	74	0	0	1	2	1		0	0	1	1	4	89	1	0	0	0	0
2	1	7	6	0	1	7	1	6	304	5640	294	9020	358	M	74.5288	1	1	1	2	1	1	1	0	0	1	8	76	0	0	0	0	0
2	0	30	28	0	0	30	0	28	363	1124	289	4400	200	M	65.7753	1	1	1	2	1	1	1	0	0	0	8	75	0	0	0	0	0
1	1	11	11	1	0	56	0	22	513	1425	181	2900	93	M	63.4575	1	2	1	2	1		0	1	0	1	7	83	0	0	1	0	0
2	1	14	12	0	1	14	1	12	1529	1248	224	4450	232	F	74.4603	1	1	0	0	0	1	1	0	0	1	1	75	0	0	1	0	0
